# Supplementary material for: Impact of Surgical and Anesthetic Procedures after Colorectal Cancer Surgery: A Propensity Score-Matched Cohort Study (The PROCOL Study)
Source: Medicina (Kaunas). 2024 Aug 21;60(8):1362. doi: 10.3390/medicina60081362 (PMC11356255; doi:10.3390/medicina60081362)
Supplement: Supplementary file 1 [file medicina-60-01362-s001.zip]

Archive with 1 entries (1 files):
- medicina-3131411-supplementary.pdf
